# Supplementary material for: Resolving Discrepant Findings on ANGPTL8 in β-Cell Proliferation: A Collaborative Approach to Resolving the Betatrophin Controversy
Source: PLoS One. 2016 Jul 13;11(7):e0159276. doi: 10.1371/journal.pone.0159276 (PMC4943640; doi:10.1371/journal.pone.0159276)
Supplement: S1 Table — (XLSX) [file pone.0159276.s001.xlsx]

## Sheet: Suppl. Table 1
	Supplemental Table 1. Code for MBP and MBP+hBT injections.
	Tube #	Sample	Animal ID #
	NA	Buffer, EdU	CM7710
	NA	Buffer, EdU	CM7711
	NA	Buffer, EdU	CM7712
	NA	Buffer, EdU	CM7713
	NA	Buffer, EdU	CM7714
	NA	Buffer alone	CM7715
	NA	Buffer alone	CM7716
	NA	Buffer alone	CM7717
	NA	Buffer alone	CM7718
	NA	Buffer alone	CM7719
	1	MBP+hBT	CM7720
	2	MBP	CM7721
	3	MBP	CM7722
	4	MBP+hBT	CM7723
	5	MBP+hBT	CM7724
	6	MBP	CM7725
	7	MBP	CM7726
	8	MBP+hBT	CM7727
	9	MBP+hBT	CM7728
	10	MBP	CM7729
	11	MBP+hBT	CM7730
	12	MBP	CM7731
	13	MBP+hBT	CM7732
	14	MBP	CM7733
	15	MBP	CM7734
	16	MBP	CM7735
	17	MBP+hBT	CM7736
	18	MBP	CM7737
	19	MBP+hBT	CM7738
	20	MBP+hBT	CM7739
