# Supplementary material for: Resolving Discrepant Findings on ANGPTL8 in β-Cell Proliferation: A Collaborative Approach to Resolving the Betatrophin Controversy
Source: PLoS One. 2016 Jul 13;11(7):e0159276. doi: 10.1371/journal.pone.0159276 (PMC4943640; doi:10.1371/journal.pone.0159276)
Supplement: S2 Table — Measurements were recorded from 10-week-old CD1 male mice injected with buffer (with or without EdU), maltose binding protein (MBP; control) or MBP-human betatrophin (hBT) fusion protein for two days and sacrificed on day three. Initial and final body weight (g), initial and final random fed blood glucose (mg/dl), random fed serum insulin (ng/ml) and human or mouse ANGPTL8 (ng/ml; pg/ml), and random fed serum triglyceride (TG; mg/dl). (XLSX) [file pone.0159276.s002.xlsx]

## Sheet: Suppl Table 2
	Supplemental Table 2. Individual physiologic data. Measurements were recorded from 10-week-old CD1 male mice injected with buffer (with or without EdU), maltose binding protein (MBP; control) or MBP-human betatrophin (hBT) fusion protein for two days and sacrificed on day three. Initial and final body weight (g), initial and final random fed blood glucose (mg/dl), random fed serum insulin (ng/ml)…
	Strain	Sex	Age	Code	Animal ID#	Treatment	Initial Weight (g)	Final Weight (g)	Initial Blood Glucose (mg/dl)	Final Blood Glucose (mg/dl)	Serum Insulin (ng/ml)	Serum human Betatrophin (ng/ml)	Serum mouse Betatrophin (pg/ml)	Triglycerides (mg/dl)
	CD1	M	10 weeks	NA	CM7710	Buffer, EdU	36.7	36	148	131	0.169594	1.87547	338.439	117.171
	CD1	M	10 weeks	NA	CM7711	Buffer, EdU	34.5	34	148	157	0.131402	1.25817	400.63	124.845
	CD1	M	10 weeks	NA	CM7712	Buffer, EdU	38.9	39.4	136	132	0.536758	1.54306	147.627	143.739
	CD1	M	10 weeks	NA	CM7713	Buffer, EdU	39.2	39.9	154	159	0.179142	1.43613	232.432	137.564
	CD1	M	10 weeks	NA	CM7714	Buffer, EdU	35.3	35.8	155	160	0.107532	2.50248	69.8884	98.4301
	Average						36.92	37.02	148.2	147.8	0.224886	1.72306	237.803	124.35
	Standard Deviation						2.10048	2.53022	7.56307	14.9231	0.176724	0.490301	135.089	17.8477
	Standard Error						0.939361	1.13155	3.38231	6.67383	0.0790332	0.219269	60.4136	7.98173
	CD1	M	10 weeks	NA	CM7715	Buffer alone	38.4	39.6	115	146	NA	NA	NA	NA
	CD1	M	10 weeks	NA	CM7716	Buffer alone	38.5	40	157	156	0.59448	1.65852	325.718	146.491
	CD1	M	10 weeks	NA	CM7717	Buffer alone	36.8	38	156	161	0.314984	1.19949	231.019	127.108
	CD1	M	10 weeks	NA	CM7718	Buffer alone	43.4	44.5	111	155	0.103192	1.20579	1156.81	83.6633
	CD1	M	10 weeks	NA	CM7719	Buffer alone	41.5	41.9	147	132	0.251186	2.35086	318.651	104.453
	Average						39.72	40.8	137.2	150	0.31596	1.60366	508.05	115.429
	Standard Deviation						2.66777	2.49098	22.4767	11.4237	0.227434	0.857374	439.672	56.7666
	Standard Error						1.19306	1.114	10.0519	5.10882	0.113717	0.428687	219.836	28.3833
	CD1	M	10 weeks	2	CM7721	MBP	39.5	40.1	131	128	0.819726	1.14723	342.679	125.304
	CD1	M	10 weeks	3	CM7722	MBP	37.8	36.2	171	129	0.379216	1.2348	546.213	94.2416
	CD1	M	10 weeks	6	CM7725	MBP	39.5	41	125	147	0.457336	1.13489	499.57	127.322
	CD1	M	10 weeks	7	CM7726	MBP	37.2	37	110	113	0.285038	1.00774	221.125	95.6479
	CD1	M	10 weeks	10	CM7729	MBP	40	39	157	160	0.230788	1.00348	493.916	64.6775
	CD1	M	10 weeks	12	CM7731	MBP	36.9	35.2	138	117	0.217768	1.04401	308.757	75.7143
	CD1	M	10 weeks	14	CM7733	MBP	40.3	39.5	134	136	0.13661	1.40152	239.499	122.032
	CD1	M	10 weeks	15	CM7734	MBP	36.9	36	144	160	0.528078	1.40873	845.859	102.343
	CD1	M	10 weeks	16	CM7735	MBP	40.1	40.1	136	137	0.402652	1.18859	173.068	230.383
	CD1	M	10 weeks	18	CM7737	MBP	38.5	39	136	192	0.384424	1.59272	626.778	162.756
	Average						38.67	38.31	138.2	141.9	0.384164	1.21637	429.746	429.746
	Standard Deviation						1.37683	2.03276	16.7053	23.7227	0.193926	0.195509	211.436	211.436
	Standard Error						0.435393	0.642815	5.28268	7.50178	0.0613249	0.0618254	66.862	66.862
	CD1	M	10 weeks	1	CM7720	MBP+hBT	38.5	37	154	129	0.187822	1.89054	67.0616	109.345
	CD1	M	10 weeks	4	CM7723	MBP+hBT	37	35.5	145	161	0.228184	0.83223	253.634	135.454
	CD1	M	10 weeks	5	CM7724	MBP+hBT	39.2	38.4	197	169	0.581894	1.32552	691.795	65.3195
	CD1	M	10 weeks	8	CM7727	MBP+hBT	34.1	34.8	124	121	0.239902	0.906749	428.898	169.787
	CD1	M	10 weeks	9	CM7728	MBP+hBT	38.7	39	148	136	0.518964	1.79711	222.538	65.931
	CD1	M	10 weeks	11	CM7730	MBP+hBT	39.9	38.3	149	112	0.220806	1.2991	413.351	90.0531
	CD1	M	10 weeks	13	CM7732	MBP+hBT	40	41	121	169	1.02978	1.43936	582.962	141.63
	CD1	M	10 weeks	17	CM7736	MBP+hBT	41	40.3	149	125	0.26681	1.0641	130.666	152.972
	CD1	M	10 weeks	19	CM7738	MBP+hBT	40.3	39.9	144	130	1.41778	1.70716	431.725	174.863
	CD1	M	10 weeks	20	CM7739	MBP+hBT	41	40.1	148	132	0.157876	1.60598	616.884	124.295
	Average						38.97	38.43	147.9	138.4	0.484982	1.38679	383.951	122.965
	Standard Deviation						2.10505	2.08702	20.4638	20.4624	0.423761	0.369553	211.189	39.6328
	Standard Error						0.665674	0.659975	6.47122	6.47079	0.134005	0.116863	66.7838	12.533
