# Supplementary material for: Resolving Discrepant Findings on ANGPTL8 in β-Cell Proliferation: A Collaborative Approach to Resolving the Betatrophin Controversy
Source: PLoS One. 2016 Jul 13;11(7):e0159276. doi: 10.1371/journal.pone.0159276 (PMC4943640; doi:10.1371/journal.pone.0159276)
Supplement: S3 Table — Measurements were recorded from mice injected with maltose binding protein (MBP; control), MBP-human betatrophin (hBT) fusion protein, or various concentrations of lipase inhibitor (increases serum triglyceride) and followed for two days. Final body weight (g) and random fed blood glucose (mg/dl). Serum triglycerides (mg/dl) were measured at 0, 1, 3, 6, and 24 hours after treatment. (XLSX) [file pone.0159276.s003.xlsx]

## Sheet: Suppl Table 3
	Supplemental Table 3. In a separate eperiment, acute administration of ANGPTL8 transiently increased serum triglycerides. Measurements were recorded from mice injected with maltose binding protein (MBP; control), MBP-human betatrophin (hBT) fusion protein, or various concentrations of lipase inhibitor (increases serum triglyceride) and followed for two days. Final body weight (g) and random fed b…
	ID#	Treatment	Amount (μg)/ Concentration (μM)	Final Weight (g)	Final Blood Glucose (mg/dl)	Triglycerides - Hour 0 (mg/dl)	Triglycerides - Hour 1 (mg/dl)	Triglycerides - Hour 3 (mg/dl)	Triglycerides - Hour 6 (mg/dl)	Triglycerides - Hour 24 (mg/dl)
	1	MBP	11 μg	40.2	126	208.303	63.1515	51.0303	82.697	175.829
	2	MBP	11 μg	36.8	117	308.606	177.394	76.3333	141.485	144.543
	3	MBP	11 μg	42.1	113	154.818	104.515	64.8182	198.303	208.543
	4	MBP	11 μg	36.8	133	230.424	107.394	85.5758	99.5152	421.829
	5	MBP	11 μg	33.5	145	169.667	159.364	116.788	129.818	102.686
	Average			37.88	126.8	214.364	122.364	78.9091	130.364	210.686
	Standard Deviation			3.3432	12.8141	60.6626	45.9513	24.8076	44.6192	124.338
	Standard Error			1.49513	5.73062	27.1291	20.55	11.0943	19.9543	55.6057
	6	MBP-hBT	11 μg	36.4	186	123	99.0606	125.879	160.121	280.257
	7	MBP-hBT	11 μg	30.6	105	159.515	103.758	61.4848	147.848	336.4
	8	MBP-hBT	11 μg	31.9	106	208.303	115.121	90.5758	376.333	353.257
	9	MBP-hBT	11 μg	32.1	116	277.545	97.3939	72.3939	254.364	140.686
	10	MBP-hBT	11 μg	35.6	114	324.97	300.121	160.576	458.152	286.543
	Average			33.32	125.4	218.667	143.091	102.182	279.364	279.429
	Standard Deviation			2.52923	34.217	82.954	88.0551	40.7727	135.562	83.6619
	Standard Error			14.9012	56.0806	97.7907	63.9922	45.6971	124.935	124.964
	p-value vs MBP					0.927708	0.653208	0.307302	0.0478229	0.33505
	LPLI 1	Lipase inhibitor	10.0 μM	40.1	136	267.882	206.706	233.471	237.294	320.235
	LPLI 2	Lipase inhibitor	1.0 μM	38	162	290.824	112.882	238.765	93.7647	172.294
	LPLI 3	Lipase inhibitor	0.1 μM	44	145	268.176	133.176	93.4706	100.529	176.706
