# Supplementary material for: Resolving Discrepant Findings on ANGPTL8 in β-Cell Proliferation: A Collaborative Approach to Resolving the Betatrophin Controversy
Source: PLoS One. 2016 Jul 13;11(7):e0159276. doi: 10.1371/journal.pone.0159276 (PMC4943640; doi:10.1371/journal.pone.0159276)
Supplement: S5 Table — Measurements were recorded from 10-week-old CD1 male mice injected with maltose binding protein (MBP; control) or MBP-human betatrophin (hBT) fusion protein for two days and sacrificed on day three. Quantification of Ki67+ EdU+ cells as a percenatge of total cells or β-cells. (XLSX) [file pone.0159276.s005.xlsx]

## Sheet: Suppl Table 5
	Supplemental Table 5. Individual data for Ki67, EdU co-expressing total cell and β-cell analysis. Measurements were recorded from 10-week-old CD1 male mice injected with maltose binding protein (MBP; control) or MBP-human betatrophin (hBT) fusion protein for two days and sacrificed on day three. Quantification of Ki67+ EdU+ cells as a percenatge of total cells or β-cells.
	Animal ID#	Treatment	Slide #	Total DAPI+ Cells	Ki67+ DAPI+ Cells	EdU+ DAPI+ Cells	EdU+ Ki67+ DAPI+ Cells	EdU+ Ki67+ DAPI+ Cells (% of Total Ki67+ DAPI+ Cells)	Total Insulin+ DAPI+ Cells	Ki67+ Insulin+ DAPI+ Cells	EdU+ Insulin+ DAPI+ Cells	Ki67+ EdU+ Insulin+ DAPI+ Cells	Ki67+ EdU+ Insulin+ DAPI+ Cells (% Total Ki67+ Insulin+ Cells)
	CM7721	MBP	1	14284	59	130	58	98.3051	1820	18	37	18	100
	CM7722	MBP	1	20795	54	124	52	96.2963	2395	11	28	11	100
	CM7725	MBP	1	29931	123	400	119	96.748	3280	21	36	21	100
	CM7726	MBP	1	27101	100	229	99	99	2372	6	7	6	100
	CM7729	MBP	1	8103	15	47	15	100	626	2	6	2	100
	CM7731	MBP	1	23593	58	141	58	100	3373	11	18	11	100
	CM7733	MBP	1	25397	88	211	84	95.4545	2982	20	45	20	100
	CM7734	MBP	1	NA	NA	NA	NA	NA	NA	NA	NA	NA	NA
	CM7735	MBP	1	NA	NA	NA	NA	NA	NA	NA	NA	NA	NA
	CM7737	MBP	1	NA	NA	NA	NA	NA	NA	NA	NA	NA	NA
	Average			21314.9	71	183.143	69.2857	97.972	2406.86	12.7143	25.2857	12.7143	100
	Standard Deviation			7679.27	35.5246	112.945	34.3303	1.82744	961.233	7.25062	15.3157	7.25062	0
	Standard Error			2902.49	13.4271	42.689	12.9756	0.690706	363.312	2.74048	5.7888	2.74048	0
	CM7720	MBP+hBT	1	11556	44	128	43	97.7273	1519	12	19	12	100
	CM7723	MBP+hBT	1	29728	208	392	207	99.5192	3657	25	33	25	100
	CM7724	MBP+hBT	1	11027	64	130	62	96.875	1535	14	23	14	100
	CM7727	MBP+hBT	1	30483	163	408	158	96.9325	5121	49	66	48	97.9592
	CM7728	MBP+hBT	1	24323	177	442	176	99.435	5719	47	64	47	100
	CM7730	MBP+hBT	1	30049	155	273	150	96.7742	4306	30	46	29	96.6667
	CM7732	MBP+hBT	1	37320	236	436	232	98.3051	4886	79	102	77	97.4684
	CM7736	MBP+hBT	1	NA	NA	NA	NA	NA	NA	NA	NA	NA	NA
	CM7738	MBP+hBT	1	NA	NA	NA	NA	NA	NA	NA	NA	NA	NA
	CM7739	MBP+hBT	1	NA	NA	NA	NA	NA	NA	NA	NA	NA	NA
	Average			24926.6	149.571	315.571	146.857	97.9383	3820.43	36.5714	50.4286	36	98.8706
	Standard Deviation			10050.7	71.0794	139.226	70.5182	1.18434	1693.8	23.6422	29.2965	23.0072	1.45811
	Standard Error			3798.8	26.8655	52.6226	26.6534	0.447638	640.196	8.9359	11.073	8.69592	0.551113
	p value (t-test)			0.465523	0.028446	0.0753826	0.0287557	0.968169	0.0852942	0.037437	0.074875	0.0370895	0.0863249
