# Supplementary material for: Resolving Discrepant Findings on ANGPTL8 in β-Cell Proliferation: A Collaborative Approach to Resolving the Betatrophin Controversy
Source: PLoS One. 2016 Jul 13;11(7):e0159276. doi: 10.1371/journal.pone.0159276 (PMC4943640; doi:10.1371/journal.pone.0159276)
Supplement: S6 Table — Measurements were recorded from 10-week-old CD1 male mice injected with maltose binding protein (MBP; control) or MBP-human betatrophin (hBT) fusion protein for two days and sacrificed on day three. Islet cells were identified by dilating the insulin area by one cell’s diameter and then filling all holes within the region of the object. β-cells were identified by Nkx6.1+ cells co-localized with DAPI surrounded by insulin. Non-β islet cells were calculated by subtracting the β-cell counts from the total islet cell counts. (XLSX) [file pone.0159276.s006.xlsx]

## Sheet: Suppl Table 6
	Supplemental Table 6. Individual data for islet cell, β-cell, and non-β islet cell counts & proliferation using Nkx6.1 as a marker for β-cells. Measurements were recorded from 10-week-old CD1 male mice injected with maltose binding protein (MBP; control) or MBP-human betatrophin (hBT) fusion protein for two days and sacrificed on day three. Islet cells were identified by dilating the insulin area…
	Animal ID#	Treatment	Slide #	Total # of Islets	Total DAPI+ Islet Cells	Islet Cells per Islet	EdU+ DAPI+ Islet Cells	EdU+ DAPI+ Cells (% Total Islet Cells)	Total Nkx6.1+ Insulin+ DAPI+ Cells	β-Cells per Islet	EdU+ Nkx6.1+ Insulin+ DAPI+ Cells	EdU+ Nkx6.1+ Insulin+ DAPI+ Cells (% Total Nkx6.1+ Insulin+ DAPI+ Cells)	Insulin- DAPI+ Islet Cells	Non-β Islet Cells per Islet	EdU+ Insulin- DAPI+ Islet Cells	EdU+ Insulin- DAPI+ Cells (% Total Insulin- DAPI+ Islet Cells)
	CM7721	MBP	8	74	9582	129.486	132	1.37758	4587	61.9865	71	1.54785	4995	67.5	61	1.22122
	CM7722	MBP	8	70	10160	145.143	135	1.32874	4596	65.6571	62	1.349	5564	79.4857	73	1.31201
	CM7725	MBP	8	75	9400	125.333	144	1.53191	4018	53.5733	44	1.09507	5382	71.76	100	1.85805
	CM7726	MBP	8	59	6740	114.237	57	0.845697	3066	51.9661	9	0.293542	3674	62.2712	48	1.30648
	CM7729	MBP	8	58	7031	121.224	82	1.16626	3387	58.3966	21	0.620018	3644	62.8276	61	1.67398
	CM7731	MBP	8	70	9262	132.314	92	0.993306	4163	59.4714	17	0.408359	5099	72.8429	75	1.47088
	CM7733	MBP	8	88	11755	133.58	248	2.10974	5161	58.6477	85	1.64697	6594	74.9318	163	2.47194
	CM7734	MBP	8	73	9825	134.589	141	1.43511	4285	58.6986	47	1.09685	5540	75.8904	94	1.69675
	CM7735	MBP	8	63	5026	79.7778	85	1.69121	2297	36.4603	43	1.87201	2729	43.3175	42	1.53903
	CM7737	MBP	8	75	7821	104.28	101	1.29139	3717	49.56	56	1.50659	4104	54.72	45	1.09649
	Average			70.5	8660.2	121.996	121.7	1.3771	3927.7	55.4418	45.5	1.14363	4732.5	66.5547	76.2	1.56468
	Standard Deviation			8.88507	1977.55	18.7358	53.2542	0.356928	838.78	8.18877	24.3778	0.543975	1161.8	11.0772	36.2547	0.396613
	Standard Error			2.80971	625.356	5.92479	16.8405	0.112871	265.246	2.58952	7.70894	0.17202	367.393	3.50292	11.4647	0.12542
	CM7720	MBP+hBT	8	52	5605	107.788	103	1.83764	2445	47.0192	16	0.654397	3160	60.7692	87	2.75316
	CM7723	MBP+hBT	8	63	7784	123.556	132	1.69579	3711	58.9048	11	0.296416	4073	64.6508	121	2.97078
	CM7724	MBP+hBT	8	65	8779	135.062	132	1.50359	3957	60.8769	23	0.581248	4822	74.1846	109	2.26047
	CM7727	MBP+hBT	8	36	3755	104.306	70	1.86418	1768	49.1111	9	0.50905	1987	55.1944	61	3.06995
	CM7728	MBP+hBT	8	48	3920	81.6667	72	1.83673	1938	40.375	12	0.619195	1982	41.2917	60	3.02725
	CM7730	MBP+hBT	8	84	11530	137.262	210	1.82134	5512	65.619	52	0.943396	6018	71.6429	158	2.62546
	CM7732	MBP+hBT	8	66	6899	104.53	154	2.23221	3141	47.5909	21	0.668577	3758	56.9394	133	3.53912
	CM7736	MBP+hBT	8	43	3581	83.2791	83	2.31779	1744	40.5581	15	0.860092	1837	42.7209	68	3.70169
	CM7738	MBP+hBT	8	47	6501	138.319	105	1.61514	3184	67.7447	25	0.785176	3317	70.5745	80	2.41182
	CM7739	MBP+hBT	8	72	9930	137.917	242	2.43706	4323	60.0417	32	0.740227	5607	77.875	210	3.74532
	Average			57.6	6828.4	115.368	130.3	1.91615	3172.3	53.7841	21.6	0.665777	3656.1	61.5843	108.7	3.0105
	Standard Deviation			14.8114	2718.29	22.1915	57.7871	0.310213	1236.93	10.0628	12.8426	0.184111	1497.66	12.6765	48.3415	0.520466
	Standard Error			4.68378	859.6	7.01758	18.2739	0.098098	391.151	3.18213	4.0612	0.0582211	473.601	4.00866	15.2869	0.164586
	p value (t-test)			0.032401	0.103599	0.480024	0.733327	0.00207834	0.129722	0.691138	0.0161711	0.0233001	0.0903704	0.363054	0.10753	2.3255e-06
