# Supplementary material for: Resolving Discrepant Findings on ANGPTL8 in β-Cell Proliferation: A Collaborative Approach to Resolving the Betatrophin Controversy
Source: PLoS One. 2016 Jul 13;11(7):e0159276. doi: 10.1371/journal.pone.0159276 (PMC4943640; doi:10.1371/journal.pone.0159276)
Supplement: S7 Table — Measurements were recorded from 10-week-old CD1 male mice injected with maltose binding protein (MBP; control) or MBP-human betatrophin (hBT) fusion protein for two days and sacrificed on day three. Islet cells were identified by dilating the insulin area by one cell’s diameter and then filling all holes within the region of the object. Quantification of total Ki67 proliferation (% of total DAPI+ islet cells). (XLSX) [file pone.0159276.s007.xlsx]

## Sheet: Suppl Table 7
	Supplemental Table 7. Individual data for islet cell Ki67 proliferation based on stained slides described in Figure 3. Measurements were recorded from 10-week-old CD1 male mice injected with maltose binding protein (MBP; control) or MBP-human betatrophin (hBT) fusion protein for two days and sacrificed on day three. Islet cells were identified by dilating the insulin area by one cell’s diameter a…
	Animal ID#	Treatment	Slide #	Total DAPI+ Islet Cells	Ki67+ DAPI+ Islet Cells	Ki67+ DAPI+ Islet Cells (% Total DAPI+ Islet Cells)
	CM7721	MBP	1, 4	7444	123	1.65234
	CM7722	MBP	1, 4	9918	99	0.998185
	CM7725	MBP	1, 4	12672	221	1.744
	CM7726	MBP	1, 4	15619	157	1.00519
	CM7729	MBP	1, 4	4570	65	1.42232
	CM7731	MBP	1, 4	12610	111	0.880254
	CM7733	MBP	1, 4	12983	168	1.294
	CM7734	MBP	1, 4	24888	324	1.30183
	CM7735	MBP	1, 4	21600	404	1.87037
	CM7737	MBP	1, 4	15106	248	1.64173
	Average			13741	192	1.38102
	Standard Deviation			6080.76	107.624	0.344308
	Standard Error			1922.91	34.0336	0.10888
	CM7720	MBP+hBT	1, 4	6286	89	1.41584
	CM7723	MBP+hBT	1, 4	26060	479	1.83807
	CM7724	MBP+hBT	1, 4	7117	148	2.07953
	CM7727	MBP+hBT	1, 4	20523	409	1.99289
	CM7728	MBP+hBT	1, 4	17931	316	1.76231
	CM7730	MBP+hBT	1, 4	21238	391	1.84104
	CM7732	MBP+hBT	1, 4	16210	415	2.56015
	CM7736	MBP+hBT	1, 4	25315	631	2.49259
	CM7738	MBP+hBT	1, 4	23412	446	1.90501
	CM7739	MBP+hBT	1, 4	19631	435	2.21588
	Average			18372.3	375.9	2.01033
	Standard Deviation			6869.85	158.045	0.344251
	Standard Error			2172.44	49.9781	0.108862
	p value (t-test)			0.128076	0.00783453	0.00069147
