# Supplementary material for: Resolving Discrepant Findings on ANGPTL8 in β-Cell Proliferation: A Collaborative Approach to Resolving the Betatrophin Controversy
Source: PLoS One. 2016 Jul 13;11(7):e0159276. doi: 10.1371/journal.pone.0159276 (PMC4943640; doi:10.1371/journal.pone.0159276)
Supplement: S8 Table — Measurements were recorded from 10-week-old CD1 male mice injected with maltose binding protein (MBP; control) or MBP-human betatrophin (hBT) fusion protein for two days and sacrificed on day three. Quantification of pancreatic proliferation by Ki67 or EdU (% of total exocrine cells). Exocrine cells were calculated by subtracting total DAPI+ islet cells from all DAPI cells. (XLSX) [file pone.0159276.s008.xlsx]

## Sheet: Suppl Table 8
	Supplemental Table 8. Individual data for exocrine cell proliferation for ANGPTL8 treatment studies. Measurements were recorded from 10-week-old CD1 male mice injected with maltose binding protein (MBP; control) or MBP-human betatrophin (hBT) fusion protein for two days and sacrificed on day three. Quantification of pancreatic proliferation by Ki67 or EdU (% of total exocrine cells). Exocrine cel…
	Animal ID#	Treatment	Slide #	All DAPI+ Cells	DAPI+ Islet Cells	DAPI+ Exocrine Cells	DAPI+ Ki67+ Exocrine Cells	DAPI+ Ki67+ Exocrine Cells (% Total Exocrine Cells)	DAPI+ EdU+ Exocrine Cells	DAPI+ EdU+ Exocrine Cells (% Total Exocrine Cells)
	CM7721	MBP	1, 4	27014	7444	19570	214	0.464997	256	0.648952
	CM7722	MBP	1, 4	38587	9918	28669	220	0.422059	271	0.533677
	CM7725	MBP	1, 4	56351	12672	43679	541	0.732618	796	1.28666
	CM7726	MBP	1, 4	65084	15619	49465	495	0.683311	649	0.962297
	CM7729	MBP	1, 4	25606	4570	21036	210	0.689295	195	0.662691
	CM7731	MBP	1, 4	53316	12610	40706	279	0.412716	388	0.601877
	CM7733	MBP	1, 4	53442	12983	40459	349	0.447366	586	0.847772
	CM7734	MBP	1, 4	71176	24888	46288	810	1.04995	1065	1.39129
	CM7735	MBP	1, 4	71032	21600	49432	735	0.669607	828	0.808305
	CM7737	MBP	1, 4	58447	15106	43341	507	0.597587	529	0.696045
	Average			52005.5	13741	38264.5	436	0.61695	556.3	0.843956
	Standard Deviation			16553.9	6080.76	11149.4	218.087	0.195844	284.939	0.290304
	Standard Error			5234.8	1922.91	3525.75	68.9652	0.0619313	90.1056	0.0918021
	CM7720	MBP+hBT	1, 4	24603	6286	18317	230	0.769777	387	1.29934
	CM7723	MBP+hBT	1, 4	72961	26060	46901	958	1.0213	1204	1.35392
	CM7724	MBP+hBT	1, 4	23423	7117	16306	216	0.417024	308	0.926039
	CM7727	MBP+hBT	1, 4	58594	20523	38071	699	0.761735	952	1.17938
	CM7728	MBP+hBT	1, 4	46922	17931	28991	591	0.94857	920	1.86265
	CM7730	MBP+hBT	1, 4	57701	21238	36463	614	0.611579	818	0.943422
	CM7732	MBP+hBT	1, 4	68079	16210	51869	743	0.632362	910	0.971679
	CM7736	MBP+hBT	1, 4	73867	25315	48552	1082	0.928901	1262	1.22755
	CM7738	MBP+hBT	1, 4	73268	23412	49856	795	0.700016	1087	1.15812
	CM7739	MBP+hBT	1, 4	75222	19631	55591	868	0.778903	1070	1.06852
	Average			57464	18372.3	39091.7	679.6	0.757017	891.8	1.19906
	Standard Deviation			19827.3	6869.85	13994.4	283.208	0.18021	318.018	0.276062
	Standard Error			6269.95	2172.44	4425.42	89.5581	0.0569875	100.566	0.0872985
	p value (t-test)			0.5127	0.128076	0.885473	0.0458754	0.113488	0.0231612	0.0117785
